# Supplementary material for: Physiologically Based Pharmacokinetic Models for Infliximab, Ipilimumab, and Nivolumab Developed with GastroPlus to Predict Hepatic Concentrations
Source: Pharmaceutics. 2025 Mar 14;17(3):372. doi: 10.3390/pharmaceutics17030372 (PMC11945841; doi:10.3390/pharmaceutics17030372)
Supplement: Supplementary file 1 [file pharmaceutics-17-00372-s001.zip]

Archive with 1 entries (1 files):
- pharmaceutics-3503065-supplementary.pdf
